# Supplementary material for: Synergistic Chemical and Field-Effect Passivation Inhibits Sn2+ Oxidation and Non-Radiative Recombination in Tin–Lead Perovskite Solar Cells
Source: Materials (Basel). 2026 May 7;19(10):1914. doi: 10.3390/ma19101914 (PMC13208191; doi:10.3390/ma19101914)
Supplement: Supplementary file 1 [file materials-19-01914-s001.zip]

Archive with 1 entries (1 files):
- materials-4278681-supplementary.pdf
